# Supplementary material for: How predictability affects habituation to novelty
Source: PLoS One. 2021 Jun 1;16(6):e0237278. doi: 10.1371/journal.pone.0237278 (PMC8168884; doi:10.1371/journal.pone.0237278)
Supplement: S1 File — (ZIP) [file pone.0237278.s001.zip]

Archive with 62 entries (62 files):
- supplementary material/high initial uncertainty_high initial prediction error_p014.tif
- supplementary material/high initial uncertainty_high initial prediction error_p015.tif
- supplementary material/high initial uncertainty_high initial prediction error_p016.tif
- supplementary material/high initial uncertainty_high initial prediction error_p02.tif
- supplementary material/high initial uncertainty_high initial prediction error_p03.tif
- supplementary material/high initial uncertainty_high initial prediction error_p04.tif
- supplementary material/high initial uncertainty_high initial prediction error_p05.tif
- supplementary material/high initial uncertainty_high initial prediction error_p06.tif
- supplementary material/high initial uncertainty_high initial prediction error_p07.tif
- supplementary material/high initial uncertainty_high initial prediction error_p08.tif
- supplementary material/high initial uncertainty_high initial prediction error_p09.tif
- supplementary material/high initial uncertainty_high initial prediction error_p10.tif
- supplementary material/high initial uncertainty_high initial prediction error_p11.tif
- supplementary material/high initial uncertainty_high initial prediction error_p12.tif
- supplementary material/high initial uncertainty_high initial prediction error_p13.tif
- supplementary material/high initial uncertainty_low initial prediction error_p02.tif
- supplementary material/high initial uncertainty_low initial prediction error_p03.tif
- supplementary material/high initial uncertainty_low initial prediction error_p04.tif
- supplementary material/high initial uncertainty_low initial prediction error_p05.tif
- supplementary material/high initial uncertainty_low initial prediction error_p06.tif
- supplementary material/high initial uncertainty_low initial prediction error_p07.tif
- supplementary material/high initial uncertainty_low initial prediction error_p08.tif
- supplementary material/high initial uncertainty_low initial prediction error_p09.tif
- supplementary material/high initial uncertainty_low initial prediction error_p10.tif
- supplementary material/high initial uncertainty_low initial prediction error_p11.tif
- supplementary material/high initial uncertainty_low initial prediction error_p12.tif
- supplementary material/high initial uncertainty_low initial prediction error_p13.tif
- supplementary material/high initial uncertainty_low initial prediction error_p14.tif
- supplementary material/high initial uncertainty_low initial prediction error_p15.tif
- supplementary material/high initial uncertainty_low initial prediction error_p16.tif
- supplementary material/low initial uncertainty_high initial prediction error_p02.tif
- supplementary material/low initial uncertainty_high initial prediction error_p03.tif
- supplementary material/low initial uncertainty_high initial prediction error_p04.tif
- supplementary material/low initial uncertainty_high initial prediction error_p05.tif
- supplementary material/low initial uncertainty_high initial prediction error_p06.tif
- supplementary material/low initial uncertainty_high initial prediction error_p07.tif
- supplementary material/low initial uncertainty_high initial prediction error_p08.tif
- supplementary material/low initial uncertainty_high initial prediction error_p09.tif
- supplementary material/low initial uncertainty_high initial prediction error_p10.tif
- supplementary material/low initial uncertainty_high initial prediction error_p11.tif
- supplementary material/low initial uncertainty_high initial prediction error_p12.tif
- supplementary material/low initial uncertainty_high initial prediction error_p13.tif
- supplementary material/low initial uncertainty_high initial prediction error_p14.tif
- supplementary material/low initial uncertainty_high initial prediction error_p15.tif
- supplementary material/low initial uncertainty_high initial prediction error_p16.tif
- supplementary material/low initial uncertainty_low initial prediction error_p02.tif
- supplementary material/low initial uncertainty_low initial prediction error_p03.tif
- supplementary material/low initial uncertainty_low initial prediction error_p04.tif
- supplementary material/low initial uncertainty_low initial prediction error_p05.tif
- supplementary material/low initial uncertainty_low initial prediction error_p06.tif
- supplementary material/low initial uncertainty_low initial prediction error_p07.tif
- supplementary material/low initial uncertainty_low initial prediction error_p08.tif
- supplementary material/low initial uncertainty_low initial prediction error_p09.tif
- supplementary material/low initial uncertainty_low initial prediction error_p10.tif
- supplementary material/low initial uncertainty_low initial prediction error_p11.tif
- supplementary material/low initial uncertainty_low initial prediction error_p12.tif
- supplementary material/low initial uncertainty_low initial prediction error_p13.tif
- supplementary material/low initial uncertainty_low initial prediction error_p14.tif
- supplementary material/low initial uncertainty_low initial prediction error_p15.tif
- supplementary material/low initial uncertainty_low initial prediction error_p16.tif
- supplementary material/Subjective report and P300 amplitude data_revised.xlsx
- supplementary material/sup_math_deriv.docx
