# Supplementary material for: How predictability affects habituation to novelty
Source: PLoS One. 2021 Jun 1;16(6):e0237278. doi: 10.1371/journal.pone.0237278 (PMC8168884; doi:10.1371/journal.pone.0237278)
Supplement: S1 File — (ZIP) [file pone.0237278.s001.zip › supplementary material/Subjective report and P300 amplitude data_revised.xlsx]

## Sheet: Subjective report
Subjective report	Combination of percussion instruments and percussive sounds	Initial uncertainty	Initial prediction error	Number of exposure	Participant No.
1	Clave/Clave (AX)	low	low	1	1
1	Clave/Clave (AX)	low	low	1	2
1	Clave/Clave (AX)	low	low	1	3
1	Clave/Clave (AX)	low	low	1	4
2	Clave/Clave (AX)	low	low	1	5
3	Clave/Clave (AX)	low	low	1	6
1	Clave/Clave (AX)	low	low	1	7
1	Clave/Clave (AX)	low	low	1	8
1	Clave/Clave (AX)	low	low	1	9
1	Clave/Clave (AX)	low	low	1	10
1	Clave/Clave (AX)	low	low	1	11
1	Clave/Clave (AX)	low	low	1	12
1	Clave/Clave (AX)	low	low	1	13
1	Clave/Clave (AX)	low	low	1	14
1	Clave/Clave (AX)	low	low	1	15
1	Clave/Clave (AX)	low	low	1	16
1	Clave/Clave (AX)	low	low	40	1
1	Clave/Clave (AX)	low	low	40	2
1	Clave/Clave (AX)	low	low	40	3
1	Clave/Clave (AX)	low	low	40	4
1	Clave/Clave (AX)	low	low	40	5
1	Clave/Clave (AX)	low	low	40	6
1	Clave/Clave (AX)	low	low	40	7
3	Clave/Clave (AX)	low	low	40	8
1	Clave/Clave (AX)	low	low	40	9
1	Clave/Clave (AX)	low	low	40	10
1	Clave/Clave (AX)	low	low	40	11
1	Clave/Clave (AX)	low	low	40	12
1	Clave/Clave (AX)	low	low	40	13
1	Clave/Clave (AX)	low	low	40	14
1	Clave/Clave (AX)	low	low	40	15
1	Clave/Clave (AX)	low	low	40	16
1	Clave/Clave (AX)	low	low	80	1
1	Clave/Clave (AX)	low	low	80	2
1	Clave/Clave (AX)	low	low	80	3
1	Clave/Clave (AX)	low	low	80	4
1	Clave/Clave (AX)	low	low	80	5
1	Clave/Clave (AX)	low	low	80	6
1	Clave/Clave (AX)	low	low	80	7
1	Clave/Clave (AX)	low	low	80	8
1	Clave/Clave (AX)	low	low	80	9
1	Clave/Clave (AX)	low	low	80	10
1	Clave/Clave (AX)	low	low	80	11
1	Clave/Clave (AX)	low	low	80	12
1	Clave/Clave (AX)	low	low	80	13
1	Clave/Clave (AX)	low	low	80	14
1	Clave/Clave (AX)	low	low	80	15
1	Clave/Clave (AX)	low	low	80	16
1	Clave/Clave (AX)	low	low	120	1
1	Clave/Clave (AX)	low	low	120	2
1	Clave/Clave (AX)	low	low	120	3
1	Clave/Clave (AX)	low	low	120	4
1	Clave/Clave (AX)	low	low	120	5
1	Clave/Clave (AX)	low	low	120	6
1	Clave/Clave (AX)	low	low	120	7
1	Clave/Clave (AX)	low	low	120	8
1	Clave/Clave (AX)	low	low	120	9
1	Clave/Clave (AX)	low	low	120	10
1	Clave/Clave (AX)	low	low	120	11
1	Clave/Clave (AX)	low	low	120	12
1	Clave/Clave (AX)	low	low	120	13
1	Clave/Clave (AX)	low	low	120	14
1	Clave/Clave (AX)	low	low	120	15
1	Clave/Clave (AX)	low	low	120	16
1	Hand drum/Hand drum (AX)	low	low	1	1
1	Hand drum/Hand drum (AX)	low	low	1	2
1	Hand drum/Hand drum (AX)	low	low	1	3
1	Hand drum/Hand drum (AX)	low	low	1	4
1	Hand drum/Hand drum (AX)	low	low	1	5
1	Hand drum/Hand drum (AX)	low	low	1	6
1	Hand drum/Hand drum (AX)	low	low	1	7
2	Hand drum/Hand drum (AX)	low	low	1	8
1	Hand drum/Hand drum (AX)	low	low	1	9
1	Hand drum/Hand drum (AX)	low	low	1	10
1	Hand drum/Hand drum (AX)	low	low	1	11
1	Hand drum/Hand drum (AX)	low	low	1	12
1	Hand drum/Hand drum (AX)	low	low	1	13
1	Hand drum/Hand drum (AX)	low	low	1	14
1	Hand drum/Hand drum (AX)	low	low	1	15
1	Hand drum/Hand drum (AX)	low	low	1	16
1	Hand drum/Hand drum (AX)	low	low	40	1
1	Hand drum/Hand drum (AX)	low	low	40	2
1	Hand drum/Hand drum (AX)	low	low	40	3
1	Hand drum/Hand drum (AX)	low	low	40	4
1	Hand drum/Hand drum (AX)	low	low	40	5
1	Hand drum/Hand drum (AX)	low	low	40	6
1	Hand drum/Hand drum (AX)	low	low	40	7
2	Hand drum/Hand drum (AX)	low	low	40	8
1	Hand drum/Hand drum (AX)	low	low	40	9
1	Hand drum/Hand drum (AX)	low	low	40	10
1	Hand drum/Hand drum (AX)	low	low	40	11
1	Hand drum/Hand drum (AX)	low	low	40	12
1	Hand drum/Hand drum (AX)	low	low	40	13
1	Hand drum/Hand drum (AX)	low	low	40	14
1	Hand drum/Hand drum (AX)	low	low	40	15
1	Hand drum/Hand drum (AX)	low	low	40	16
1	Hand drum/Hand drum (AX)	low	low	80	1
1	Hand drum/Hand drum (AX)	low	low	80	2
1	Hand drum/Hand drum (AX)	low	low	80	3
1	Hand drum/Hand drum (AX)	low	low	80	4
1	Hand drum/Hand drum (AX)	low	low	80	5
1	Hand drum/Hand drum (AX)	low	low	80	6
1	Hand drum/Hand drum (AX)	low	low	80	7
1	Hand drum/Hand drum (AX)	low	low	80	8
1	Hand drum/Hand drum (AX)	low	low	80	9
1	Hand drum/Hand drum (AX)	low	low	80	10
1	Hand drum/Hand drum (AX)	low	low	80	11
1	Hand drum/Hand drum (AX)	low	low	80	12
1	Hand drum/Hand drum (AX)	low	low	80	13
1	Hand drum/Hand drum (AX)	low	low	80	14
1	Hand drum/Hand drum (AX)	low	low	80	15
1	Hand drum/Hand drum (AX)	low	low	80	16
1	Hand drum/Hand drum (AX)	low	low	120	1
1	Hand drum/Hand drum (AX)	low	low	120	2
1	Hand drum/Hand drum (AX)	low	low	120	3
1	Hand drum/Hand drum (AX)	low	low	120	4
1	Hand drum/Hand drum (AX)	low	low	120	5
1	Hand drum/Hand drum (AX)	low	low	120	6
1	Hand drum/Hand drum (AX)	low	low	120	7
1	Hand drum/Hand drum (AX)	low	low	120	8
1	Hand drum/Hand drum (AX)	low	low	120	9
1	Hand drum/Hand drum (AX)	low	low	120	10
1	Hand drum/Hand drum (AX)	low	low	120	11
1	Hand drum/Hand drum (AX)	low	low	120	12
1	Hand drum/Hand drum (AX)	low	low	120	13
1	Hand drum/Hand drum (AX)	low	low	120	14
1	Hand drum/Hand drum (AX)	low	low	120	15
1	Hand drum/Hand drum (AX)	low	low	120	16
2	Jawbone/Jawbone (BX)	high	low	1	1
1	Jawbone/Jawbone (BX)	high	low	1	2
3	Jawbone/Jawbone (BX)	high	low	1	3
3	Jawbone/Jawbone (BX)	high	low	1	4
2	Jawbone/Jawbone (BX)	high	low	1	5
2	Jawbone/Jawbone (BX)	high	low	1	6
1	Jawbone/Jawbone (BX)	high	low	1	7
2	Jawbone/Jawbone (BX)	high	low	1	8
3	Jawbone/Jawbone (BX)	high	low	1	9
3	Jawbone/Jawbone (BX)	high	low	1	10
2	Jawbone/Jawbone (BX)	high	low	1	11
3	Jawbone/Jawbone (BX)	high	low	1	12
1	Jawbone/Jawbone (BX)	high	low	1	13
4	Jawbone/Jawbone (BX)	high	low	1	14
1	Jawbone/Jawbone (BX)	high	low	1	15
3	Jawbone/Jawbone (BX)	high	low	1	16
2	Jawbone/Jawbone (BX)	high	low	40	1
1	Jawbone/Jawbone (BX)	high	low	40	2
2	Jawbone/Jawbone (BX)	high	low	40	3
2	Jawbone/Jawbone (BX)	high	low	40	4
2	Jawbone/Jawbone (BX)	high	low	40	5
1	Jawbone/Jawbone (BX)	high	low	40	6
1	Jawbone/Jawbone (BX)	high	low	40	7
2	Jawbone/Jawbone (BX)	high	low	40	8
1	Jawbone/Jawbone (BX)	high	low	40	9
3	Jawbone/Jawbone (BX)	high	low	40	10
1	Jawbone/Jawbone (BX)	high	low	40	11
2	Jawbone/Jawbone (BX)	high	low	40	12
1	Jawbone/Jawbone (BX)	high	low	40	13
2	Jawbone/Jawbone (BX)	high	low	40	14
1	Jawbone/Jawbone (BX)	high	low	40	15
2	Jawbone/Jawbone (BX)	high	low	40	16
2	Jawbone/Jawbone (BX)	high	low	80	1
1	Jawbone/Jawbone (BX)	high	low	80	2
2	Jawbone/Jawbone (BX)	high	low	80	3
1	Jawbone/Jawbone (BX)	high	low	80	4
2	Jawbone/Jawbone (BX)	high	low	80	5
2	Jawbone/Jawbone (BX)	high	low	80	6
1	Jawbone/Jawbone (BX)	high	low	80	7
1	Jawbone/Jawbone (BX)	high	low	80	8
3	Jawbone/Jawbone (BX)	high	low	80	9
2	Jawbone/Jawbone (BX)	high	low	80	10
1	Jawbone/Jawbone (BX)	high	low	80	11
2	Jawbone/Jawbone (BX)	high	low	80	12
1	Jawbone/Jawbone (BX)	high	low	80	13
2	Jawbone/Jawbone (BX)	high	low	80	14
1	Jawbone/Jawbone (BX)	high	low	80	15
1	Jawbone/Jawbone (BX)	high	low	80	16
1	Jawbone/Jawbone (BX)	high	low	120	1
1	Jawbone/Jawbone (BX)	high	low	120	2
1	Jawbone/Jawbone (BX)	high	low	120	3
1	Jawbone/Jawbone (BX)	high	low	120	4
1	Jawbone/Jawbone (BX)	high	low	120	5
2	Jawbone/Jawbone (BX)	high	low	120	6
1	Jawbone/Jawbone (BX)	high	low	120	7
1	Jawbone/Jawbone (BX)	high	low	120	8
1	Jawbone/Jawbone (BX)	high	low	120	9
2	Jawbone/Jawbone (BX)	high	low	120	10
1	Jawbone/Jawbone (BX)	high	low	120	11
2	Jawbone/Jawbone (BX)	high	low	120	12
1	Jawbone/Jawbone (BX)	high	low	120	13
2	Jawbone/Jawbone (BX)	high	low	120	14
1	Jawbone/Jawbone (BX)	high	low	120	15
2	Jawbone/Jawbone (BX)	high	low	120	16
1	Slit drum/Slit drum (BX)	high	low	1	1
1	Slit drum/Slit drum (BX)	high	low	1	2
3	Slit drum/Slit drum (BX)	high	low	1	3
2	Slit drum/Slit drum (BX)	high	low	1	4
1	Slit drum/Slit drum (BX)	high	low	1	5
2	Slit drum/Slit drum (BX)	high	low	1	6
1	Slit drum/Slit drum (BX)	high	low	1	7
2	Slit drum/Slit drum (BX)	high	low	1	8
2	Slit drum/Slit drum (BX)	high	low	1	9
2	Slit drum/Slit drum (BX)	high	low	1	10
1	Slit drum/Slit drum (BX)	high	low	1	11
2	Slit drum/Slit drum (BX)	high	low	1	12
1	Slit drum/Slit drum (BX)	high	low	1	13
3	Slit drum/Slit drum (BX)	high	low	1	14
1	Slit drum/Slit drum (BX)	high	low	1	15
2	Slit drum/Slit drum (BX)	high	low	1	16
2	Slit drum/Slit drum (BX)	high	low	40	1
1	Slit drum/Slit drum (BX)	high	low	40	2
2	Slit drum/Slit drum (BX)	high	low	40	3
2	Slit drum/Slit drum (BX)	high	low	40	4
2	Slit drum/Slit drum (BX)	high	low	40	5
2	Slit drum/Slit drum (BX)	high	low	40	6
1	Slit drum/Slit drum (BX)	high	low	40	7
2	Slit drum/Slit drum (BX)	high	low	40	8
1	Slit drum/Slit drum (BX)	high	low	40	9
2	Slit drum/Slit drum (BX)	high	low	40	10
1	Slit drum/Slit drum (BX)	high	low	40	11
2	Slit drum/Slit drum (BX)	high	low	40	12
1	Slit drum/Slit drum (BX)	high	low	40	13
2	Slit drum/Slit drum (BX)	high	low	40	14
1	Slit drum/Slit drum (BX)	high	low	40	15
1	Slit drum/Slit drum (BX)	high	low	40	16
1	Slit drum/Slit drum (BX)	high	low	80	1
1	Slit drum/Slit drum (BX)	high	low	80	2
2	Slit drum/Slit drum (BX)	high	low	80	3
1	Slit drum/Slit drum (BX)	high	low	80	4
1	Slit drum/Slit drum (BX)	high	low	80	5
1	Slit drum/Slit drum (BX)	high	low	80	6
1	Slit drum/Slit drum (BX)	high	low	80	7
1	Slit drum/Slit drum (BX)	high	low	80	8
1	Slit drum/Slit drum (BX)	high	low	80	9
2	Slit drum/Slit drum (BX)	high	low	80	10
1	Slit drum/Slit drum (BX)	high	low	80	11
1	Slit drum/Slit drum (BX)	high	low	80	12
1	Slit drum/Slit drum (BX)	high	low	80	13
2	Slit drum/Slit drum (BX)	high	low	80	14
1	Slit drum/Slit drum (BX)	high	low	80	15
1	Slit drum/Slit drum (BX)	high	low	80	16
1	Slit drum/Slit drum (BX)	high	low	120	1
1	Slit drum/Slit drum (BX)	high	low	120	2
1	Slit drum/Slit drum (BX)	high	low	120	3
1	Slit drum/Slit drum (BX)	high	low	120	4
2	Slit drum/Slit drum (BX)	high	low	120	5
2	Slit drum/Slit drum (BX)	high	low	120	6
1	Slit drum/Slit drum (BX)	high	low	120	7
1	Slit drum/Slit drum (BX)	high	low	120	8
2	Slit drum/Slit drum (BX)	high	low	120	9
1	Slit drum/Slit drum (BX)	high	low	120	10
1	Slit drum/Slit drum (BX)	high	low	120	11
1	Slit drum/Slit drum (BX)	high	low	120	12
1	Slit drum/Slit drum (BX)	high	low	120	13
1	Slit drum/Slit drum (BX)	high	low	120	14
1	Slit drum/Slit drum (BX)	high	low	120	15
1	Slit drum/Slit drum (BX)	high	low	120	16
3	Clave/Bell (AY)	low	high	1	1
1	Clave/Bell (AY)	low	high	1	2
4	Clave/Bell (AY)	low	high	1	3
3	Clave/Bell (AY)	low	high	1	4
3	Clave/Bell (AY)	low	high	1	5
3	Clave/Bell (AY)	low	high	1	6
3	Clave/Bell (AY)	low	high	1	7
3	Clave/Bell (AY)	low	high	1	8
4	Clave/Bell (AY)	low	high	1	9
2	Clave/Bell (AY)	low	high	1	10
3	Clave/Bell (AY)	low	high	1	11
3	Clave/Bell (AY)	low	high	1	12
3	Clave/Bell (AY)	low	high	1	13
3	Clave/Bell (AY)	low	high	1	14
4	Clave/Bell (AY)	low	high	1	15
4	Clave/Bell (AY)	low	high	1	16
3	Clave/Bell (AY)	low	high	40	1
1	Clave/Bell (AY)	low	high	40	2
4	Clave/Bell (AY)	low	high	40	3
2	Clave/Bell (AY)	low	high	40	4
3	Clave/Bell (AY)	low	high	40	5
3	Clave/Bell (AY)	low	high	40	6
1	Clave/Bell (AY)	low	high	40	7
1	Clave/Bell (AY)	low	high	40	8
2	Clave/Bell (AY)	low	high	40	9
4	Clave/Bell (AY)	low	high	40	10
1	Clave/Bell (AY)	low	high	40	11
2	Clave/Bell (AY)	low	high	40	12
3	Clave/Bell (AY)	low	high	40	13
2	Clave/Bell (AY)	low	high	40	14
2	Clave/Bell (AY)	low	high	40	15
3	Clave/Bell (AY)	low	high	40	16
2	Clave/Bell (AY)	low	high	80	1
1	Clave/Bell (AY)	low	high	80	2
4	Clave/Bell (AY)	low	high	80	3
2	Clave/Bell (AY)	low	high	80	4
2	Clave/Bell (AY)	low	high	80	5
2	Clave/Bell (AY)	low	high	80	6
1	Clave/Bell (AY)	low	high	80	7
2	Clave/Bell (AY)	low	high	80	8
2	Clave/Bell (AY)	low	high	80	9
3	Clave/Bell (AY)	low	high	80	10
1	Clave/Bell (AY)	low	high	80	11
1	Clave/Bell (AY)	low	high	80	12
2	Clave/Bell (AY)	low	high	80	13
2	Clave/Bell (AY)	low	high	80	14
1	Clave/Bell (AY)	low	high	80	15
4	Clave/Bell (AY)	low	high	80	16
2	Clave/Bell (AY)	low	high	120	1
1	Clave/Bell (AY)	low	high	120	2
2	Clave/Bell (AY)	low	high	120	3
1	Clave/Bell (AY)	low	high	120	4
2	Clave/Bell (AY)	low	high	120	5
1	Clave/Bell (AY)	low	high	120	6
1	Clave/Bell (AY)	low	high	120	7
1	Clave/Bell (AY)	low	high	120	8
3	Clave/Bell (AY)	low	high	120	9
3	Clave/Bell (AY)	low	high	120	10
2	Clave/Bell (AY)	low	high	120	11
1	Clave/Bell (AY)	low	high	120	12
1	Clave/Bell (AY)	low	high	120	13
2	Clave/Bell (AY)	low	high	120	14
1	Clave/Bell (AY)	low	high	120	15
4	Clave/Bell (AY)	low	high	120	16
3	Hand drum/Guiro (AY)	low	high	1	1
1	Hand drum/Guiro (AY)	low	high	1	2
4	Hand drum/Guiro (AY)	low	high	1	3
3	Hand drum/Guiro (AY)	low	high	1	4
3	Hand drum/Guiro (AY)	low	high	1	5
3	Hand drum/Guiro (AY)	low	high	1	6
2	Hand drum/Guiro (AY)	low	high	1	7
3	Hand drum/Guiro (AY)	low	high	1	8
3	Hand drum/Guiro (AY)	low	high	1	9
3	Hand drum/Guiro (AY)	low	high	1	10
4	Hand drum/Guiro (AY)	low	high	1	11
2	Hand drum/Guiro (AY)	low	high	1	12
4	Hand drum/Guiro (AY)	low	high	1	13
3	Hand drum/Guiro (AY)	low	high	1	14
3	Hand drum/Guiro (AY)	low	high	1	15
4	Hand drum/Guiro (AY)	low	high	1	16
3	Hand drum/Guiro (AY)	low	high	40	1
1	Hand drum/Guiro (AY)	low	high	40	2
4	Hand drum/Guiro (AY)	low	high	40	3
2	Hand drum/Guiro (AY)	low	high	40	4
2	Hand drum/Guiro (AY)	low	high	40	5
4	Hand drum/Guiro (AY)	low	high	40	6
1	Hand drum/Guiro (AY)	low	high	40	7
2	Hand drum/Guiro (AY)	low	high	40	8
1	Hand drum/Guiro (AY)	low	high	40	9
4	Hand drum/Guiro (AY)	low	high	40	10
1	Hand drum/Guiro (AY)	low	high	40	11
2	Hand drum/Guiro (AY)	low	high	40	12
2	Hand drum/Guiro (AY)	low	high	40	13
2	Hand drum/Guiro (AY)	low	high	40	14
2	Hand drum/Guiro (AY)	low	high	40	15
4	Hand drum/Guiro (AY)	low	high	40	16
3	Hand drum/Guiro (AY)	low	high	80	1
1	Hand drum/Guiro (AY)	low	high	80	2
4	Hand drum/Guiro (AY)	low	high	80	3
1	Hand drum/Guiro (AY)	low	high	80	4
1	Hand drum/Guiro (AY)	low	high	80	5
2	Hand drum/Guiro (AY)	low	high	80	6
1	Hand drum/Guiro (AY)	low	high	80	7
2	Hand drum/Guiro (AY)	low	high	80	8
1	Hand drum/Guiro (AY)	low	high	80	9
4	Hand drum/Guiro (AY)	low	high	80	10
2	Hand drum/Guiro (AY)	low	high	80	11
2	Hand drum/Guiro (AY)	low	high	80	12
2	Hand drum/Guiro (AY)	low	high	80	13
2	Hand drum/Guiro (AY)	low	high	80	14
1	Hand drum/Guiro (AY)	low	high	80	15
4	Hand drum/Guiro (AY)	low	high	80	16
2	Hand drum/Guiro (AY)	low	high	120	1
1	Hand drum/Guiro (AY)	low	high	120	2
4	Hand drum/Guiro (AY)	low	high	120	3
1	Hand drum/Guiro (AY)	low	high	120	4
1	Hand drum/Guiro (AY)	low	high	120	5
1	Hand drum/Guiro (AY)	low	high	120	6
1	Hand drum/Guiro (AY)	low	high	120	7
1	Hand drum/Guiro (AY)	low	high	120	8
2	Hand drum/Guiro (AY)	low	high	120	9
4	Hand drum/Guiro (AY)	low	high	120	10
1	Hand drum/Guiro (AY)	low	high	120	11
1	Hand drum/Guiro (AY)	low	high	120	12
1	Hand drum/Guiro (AY)	low	high	120	13
2	Hand drum/Guiro (AY)	low	high	120	14
1	Hand drum/Guiro (AY)	low	high	120	15
4	Hand drum/Guiro (AY)	low	high	120	16
2	Jawbone/Vibraphone (BY)	high	high	1	1
1	Jawbone/Vibraphone (BY)	high	high	1	2
4	Jawbone/Vibraphone (BY)	high	high	1	3
2	Jawbone/Vibraphone (BY)	high	high	1	4
2	Jawbone/Vibraphone (BY)	high	high	1	5
2	Jawbone/Vibraphone (BY)	high	high	1	6
2	Jawbone/Vibraphone (BY)	high	high	1	7
3	Jawbone/Vibraphone (BY)	high	high	1	8
4	Jawbone/Vibraphone (BY)	high	high	1	9
2	Jawbone/Vibraphone (BY)	high	high	1	10
2	Jawbone/Vibraphone (BY)	high	high	1	11
2	Jawbone/Vibraphone (BY)	high	high	1	12
4	Jawbone/Vibraphone (BY)	high	high	1	13
4	Jawbone/Vibraphone (BY)	high	high	1	14
2	Jawbone/Vibraphone (BY)	high	high	1	15
4	Jawbone/Vibraphone (BY)	high	high	1	16
3	Jawbone/Vibraphone (BY)	high	high	40	1
1	Jawbone/Vibraphone (BY)	high	high	40	2
4	Jawbone/Vibraphone (BY)	high	high	40	3
2	Jawbone/Vibraphone (BY)	high	high	40	4
1	Jawbone/Vibraphone (BY)	high	high	40	5
4	Jawbone/Vibraphone (BY)	high	high	40	6
1	Jawbone/Vibraphone (BY)	high	high	40	7
2	Jawbone/Vibraphone (BY)	high	high	40	8
2	Jawbone/Vibraphone (BY)	high	high	40	9
2	Jawbone/Vibraphone (BY)	high	high	40	10
2	Jawbone/Vibraphone (BY)	high	high	40	11
1	Jawbone/Vibraphone (BY)	high	high	40	12
3	Jawbone/Vibraphone (BY)	high	high	40	13
2	Jawbone/Vibraphone (BY)	high	high	40	14
2	Jawbone/Vibraphone (BY)	high	high	40	15
4	Jawbone/Vibraphone (BY)	high	high	40	16
2	Jawbone/Vibraphone (BY)	high	high	80	1
1	Jawbone/Vibraphone (BY)	high	high	80	2
3	Jawbone/Vibraphone (BY)	high	high	80	3
1	Jawbone/Vibraphone (BY)	high	high	80	4
1	Jawbone/Vibraphone (BY)	high	high	80	5
2	Jawbone/Vibraphone (BY)	high	high	80	6
1	Jawbone/Vibraphone (BY)	high	high	80	7
1	Jawbone/Vibraphone (BY)	high	high	80	8
3	Jawbone/Vibraphone (BY)	high	high	80	9
2	Jawbone/Vibraphone (BY)	high	high	80	10
1	Jawbone/Vibraphone (BY)	high	high	80	11
1	Jawbone/Vibraphone (BY)	high	high	80	12
1	Jawbone/Vibraphone (BY)	high	high	80	13
2	Jawbone/Vibraphone (BY)	high	high	80	14
1	Jawbone/Vibraphone (BY)	high	high	80	15
4	Jawbone/Vibraphone (BY)	high	high	80	16
2	Jawbone/Vibraphone (BY)	high	high	120	1
1	Jawbone/Vibraphone (BY)	high	high	120	2
2	Jawbone/Vibraphone (BY)	high	high	120	3
1	Jawbone/Vibraphone (BY)	high	high	120	4
1	Jawbone/Vibraphone (BY)	high	high	120	5
2	Jawbone/Vibraphone (BY)	high	high	120	6
1	Jawbone/Vibraphone (BY)	high	high	120	7
1	Jawbone/Vibraphone (BY)	high	high	120	8
3	Jawbone/Vibraphone (BY)	high	high	120	9
3	Jawbone/Vibraphone (BY)	high	high	120	10
1	Jawbone/Vibraphone (BY)	high	high	120	11
1	Jawbone/Vibraphone (BY)	high	high	120	12
1	Jawbone/Vibraphone (BY)	high	high	120	13
2	Jawbone/Vibraphone (BY)	high	high	120	14
1	Jawbone/Vibraphone (BY)	high	high	120	15
4	Jawbone/Vibraphone (BY)	high	high	120	16
2	Slit drum/Snare (BY)	high	high	1	1
1	Slit drum/Snare (BY)	high	high	1	2
4	Slit drum/Snare (BY)	high	high	1	3
3	Slit drum/Snare (BY)	high	high	1	4
2	Slit drum/Snare (BY)	high	high	1	5
1	Slit drum/Snare (BY)	high	high	1	6
1	Slit drum/Snare (BY)	high	high	1	7
3	Slit drum/Snare (BY)	high	high	1	8
3	Slit drum/Snare (BY)	high	high	1	9
2	Slit drum/Snare (BY)	high	high	1	10
1	Slit drum/Snare (BY)	high	high	1	11
2	Slit drum/Snare (BY)	high	high	1	12
2	Slit drum/Snare (BY)	high	high	1	13
3	Slit drum/Snare (BY)	high	high	1	14
2	Slit drum/Snare (BY)	high	high	1	15
3	Slit drum/Snare (BY)	high	high	1	16
2	Slit drum/Snare (BY)	high	high	40	1
1	Slit drum/Snare (BY)	high	high	40	2
4	Slit drum/Snare (BY)	high	high	40	3
2	Slit drum/Snare (BY)	high	high	40	4
2	Slit drum/Snare (BY)	high	high	40	5
1	Slit drum/Snare (BY)	high	high	40	6
1	Slit drum/Snare (BY)	high	high	40	7
3	Slit drum/Snare (BY)	high	high	40	8
2	Slit drum/Snare (BY)	high	high	40	9
3	Slit drum/Snare (BY)	high	high	40	10
1	Slit drum/Snare (BY)	high	high	40	11
2	Slit drum/Snare (BY)	high	high	40	12
1	Slit drum/Snare (BY)	high	high	40	13
3	Slit drum/Snare (BY)	high	high	40	14
2	Slit drum/Snare (BY)	high	high	40	15
3	Slit drum/Snare (BY)	high	high	40	16
1	Slit drum/Snare (BY)	high	high	80	1
1	Slit drum/Snare (BY)	high	high	80	2
3	Slit drum/Snare (BY)	high	high	80	3
2	Slit drum/Snare (BY)	high	high	80	4
1	Slit drum/Snare (BY)	high	high	80	5
1	Slit drum/Snare (BY)	high	high	80	6
1	Slit drum/Snare (BY)	high	high	80	7
2	Slit drum/Snare (BY)	high	high	80	8
1	Slit drum/Snare (BY)	high	high	80	9
4	Slit drum/Snare (BY)	high	high	80	10
1	Slit drum/Snare (BY)	high	high	80	11
1	Slit drum/Snare (BY)	high	high	80	12
1	Slit drum/Snare (BY)	high	high	80	13
2	Slit drum/Snare (BY)	high	high	80	14
1	Slit drum/Snare (BY)	high	high	80	15
2	Slit drum/Snare (BY)	high	high	80	16
2	Slit drum/Snare (BY)	high	high	120	1
1	Slit drum/Snare (BY)	high	high	120	2
2	Slit drum/Snare (BY)	high	high	120	3
1	Slit drum/Snare (BY)	high	high	120	4
2	Slit drum/Snare (BY)	high	high	120	5
1	Slit drum/Snare (BY)	high	high	120	6
1	Slit drum/Snare (BY)	high	high	120	7
1	Slit drum/Snare (BY)	high	high	120	8
2	Slit drum/Snare (BY)	high	high	120	9
4	Slit drum/Snare (BY)	high	high	120	10
1	Slit drum/Snare (BY)	high	high	120	11
1	Slit drum/Snare (BY)	high	high	120	12
1	Slit drum/Snare (BY)	high	high	120	13
2	Slit drum/Snare (BY)	high	high	120	14
1	Slit drum/Snare (BY)	high	high	120	15
2	Slit drum/Snare (BY)	high	high	120	16

## Sheet: P300
P300	Initial uncertainty	Initial prediction error	Number of exposure	Participant No.
12.9429	low	low	1-40	2
12.2092	low	low	1-40	3
8.38891	low	low	1-40	4
7.90244	low	low	1-40	5
3.78268	low	low	1-40	6
9.71095	low	low	1-40	7
3.52874	low	low	1-40	8
10.1518	low	low	1-40	9
5.18392	low	low	1-40	10
14.6787	low	low	1-40	11
14.6146	low	low	1-40	12
11.2759	low	low	1-40	13
18.4536	low	low	1-40	14
14.1044	low	low	1-40	15
13.5712	low	low	1-40	16
7.62975	low	low	41-80	2
10.5521	low	low	41-80	3
4.06553	low	low	41-80	4
6.91483	low	low	41-80	5
2.85016	low	low	41-80	6
9.80438	low	low	41-80	7
7.55407	low	low	41-80	8
9.14339	low	low	41-80	9
3.81791	low	low	41-80	10
6.9259	low	low	41-80	11
17.917	low	low	41-80	12
10.9981	low	low	41-80	13
24.227	low	low	41-80	14
10.3174	low	low	41-80	15
16.613	low	low	41-80	16
0.955112	low	low	81-120	2
9.00423	low	low	81-120	3
5.81801	low	low	81-120	4
1.57561	low	low	81-120	5
4.72629	low	low	81-120	6
7.52792	low	low	81-120	7
6.91406	low	low	81-120	8
9.2579	low	low	81-120	9
3.63482	low	low	81-120	10
6.66616	low	low	81-120	11
1.35969	low	low	81-120	12
7.12971	low	low	81-120	13
18.7569	low	low	81-120	14
5.54544	low	low	81-120	15
11.1627	low	low	81-120	16
11.7472	low	high	1-40	2
14.3616	low	high	1-40	3
8.68112	low	high	1-40	4
7.09408	low	high	1-40	5
3.23799	low	high	1-40	6
13.5642	low	high	1-40	7
6.27585	low	high	1-40	8
8.3836	low	high	1-40	9
4.91001	low	high	1-40	10
14.2938	low	high	1-40	11
8.5676	low	high	1-40	12
10.2877	low	high	1-40	13
24.3353	low	high	1-40	14
9.86601	low	high	1-40	15
8.71471	low	high	1-40	16
10.5219	low	high	41-80	2
12.9907	low	high	41-80	3
7.30308	low	high	41-80	4
11.0408	low	high	41-80	5
2.04682	low	high	41-80	6
9.81645	low	high	41-80	7
9.68536	low	high	41-80	8
7.50549	low	high	41-80	9
8.62861	low	high	41-80	10
5.87817	low	high	41-80	11
20.998	low	high	41-80	12
12.2658	low	high	41-80	13
21.7665	low	high	41-80	14
12.0693	low	high	41-80	15
10.45	low	high	41-80	16
8.10143	low	high	81-120	2
6.7479	low	high	81-120	3
3.36518	low	high	81-120	4
7.29459	low	high	81-120	5
2.44591	low	high	81-120	6
6.83077	low	high	81-120	7
5.71297	low	high	81-120	8
9.14679	low	high	81-120	9
4.09393	low	high	81-120	10
10.6235	low	high	81-120	11
14.2404	low	high	81-120	12
7.01513	low	high	81-120	13
14.6532	low	high	81-120	14
7.43513	low	high	81-120	15
9.07917	low	high	81-120	16
15.4307	high	low	1-40	2
20.7822	high	low	1-40	3
13.6438	high	low	1-40	4
1.3497	high	low	1-40	5
2.92096	high	low	1-40	6
14.847	high	low	1-40	7
6.49923	high	low	1-40	8
9.39513	high	low	1-40	9
3.68411	high	low	1-40	10
12.0774	high	low	1-40	11
10.7287	high	low	1-40	12
12.1623	high	low	1-40	13
25.395	high	low	1-40	14
13.4233	high	low	1-40	15
14.5426	high	low	1-40	16
9.33127	high	low	41-80	2
12.0482	high	low	41-80	3
5.19216	high	low	41-80	4
2.9375	high	low	41-80	5
1.74085	high	low	41-80	6
10.9134	high	low	41-80	7
5.99478	high	low	41-80	8
9.24259	high	low	41-80	9
4.36781	high	low	41-80	10
8.93296	high	low	41-80	11
11.006	high	low	41-80	12
11.475	high	low	41-80	13
20.2177	high	low	41-80	14
11.1351	high	low	41-80	15
15.1413	high	low	41-80	16
3.2884	high	low	81-120	2
12.9887	high	low	81-120	3
7.72075	high	low	81-120	4
2.26	high	low	81-120	5
2.53439	high	low	81-120	6
6.94831	high	low	81-120	7
5.60359	high	low	81-120	8
12.9167	high	low	81-120	9
6.67831	high	low	81-120	10
5.68349	high	low	81-120	11
6.95664	high	low	81-120	12
6.20997	high	low	81-120	13
19.5523	high	low	81-120	14
4.48815	high	low	81-120	15
10.5757	high	low	81-120	16
12.4311	high	high	1-40	2
17.5209	high	high	1-40	3
8.71132	high	high	1-40	4
2.42614	high	high	1-40	5
4.25979	high	high	1-40	6
10.2646	high	high	1-40	7
7.87205	high	high	1-40	8
12.1901	high	high	1-40	9
8.09908	high	high	1-40	10
10.4109	high	high	1-40	11
9.98222	high	high	1-40	12
9.13719	high	high	1-40	13
20.6123	high	high	1-40	14
13.6844	high	high	1-40	15
16.6995	high	high	1-40	16
5.54765	high	high	41-80	2
8.3639	high	high	41-80	3
6.73998	high	high	41-80	4
1.4374	high	high	41-80	5
3.89119	high	high	41-80	6
11.2361	high	high	41-80	7
2.78346	high	high	41-80	8
9.60805	high	high	41-80	9
3.20457	high	high	41-80	10
5.4189	high	high	41-80	11
9.61544	high	high	41-80	12
8.84363	high	high	41-80	13
19.3412	high	high	41-80	14
10.5213	high	high	41-80	15
14.7002	high	high	41-80	16
5.46109	high	high	81-120	2
10.8631	high	high	81-120	3
2.12622	high	high	81-120	4
1.24122	high	high	81-120	5
1.9216	high	high	81-120	6
8.98651	high	high	81-120	7
5.23413	high	high	81-120	8
8.80251	high	high	81-120	9
6.305	high	high	81-120	10
6.27363	high	high	81-120	11
6.96856	high	high	81-120	12
8.56074	high	high	81-120	13
18.9225	high	high	81-120	14
6.39666	high	high	81-120	15
11.7159	high	high	81-120	16
